# Supplementary material for: Pre-trained convolutional neural networks as feature extractors toward improved malaria parasite detection in thin blood smear images
Source: PeerJ. 2018 Apr 16;6:e4568. doi: 10.7717/peerj.4568 (PMC5907772; doi:10.7717/peerj.4568)
Supplement: Supplemental Information 1 [file peerj-06-4568-s001.zip]

Archive with 10 entries (8 files):
- revised_code/
- revised_code/custom_layers/
- revised_code/custom_layers/googlenet_custom_layers.py
- revised_code/custom_layers/scale_layer.py
- revised_code/custom_layers/__init__.py
- revised_code/custom_model.py
- revised_code/densenet121_models.py
- revised_code/evaluation.py
- revised_code/feature_extraction.py
- revised_code/load_data.py
