# Supplementary material for: Pre-trained convolutional neural networks as feature extractors toward improved malaria parasite detection in thin blood smear images
Source: PeerJ. 2018 Apr 16;6:e4568. doi: 10.7717/peerj.4568 (PMC5907772; doi:10.7717/peerj.4568)
Supplement: Supplemental Information 1 [file peerj-06-4568-s001.zip › revised_code/custom_layers/googlenet_custom_layers.py]

"""Custom Keras layers for GoogLeNet"""

from keras.layers.core import Layer
from keras.engine import InputSpec
from keras import backend as K
import theano.tensor as T
try:
    from keras import initializations
except ImportError:
    from keras import initializers as initializations

class LRN(Layer):
    """
    Custom Layer for Local Response Normalization (LRN)
    """

    def __init__(self, alpha=0.0001,k=1,beta=0.75,n=5, **kwargs):
        self.alpha = alpha
        self.k = k
        self.beta = beta
        self.n = n
        super(LRN, self).__init__(**kwargs)
    
    def call(self, x, mask=None):
        b, ch, r, c = x.shape
        half_n = self.n // 2 # half the local region
        input_sqr = T.sqr(x) # square the input
        extra_channels = T.alloc(0., b, ch + 2*half_n, r, c) # make an empty tensor with zero pads along channel dimension
        input_sqr = T.set_subtensor(extra_channels[:, half_n:half_n+ch, :, :],input_sqr) # set the center to be the squared input
        scale = self.k # offset for the scale
        norm_alpha = self.alpha / self.n # normalized alpha
        for i in range(self.n):
            scale += norm_alpha * input_sqr[:, i:i+ch, :, :]
        scale = scale ** self.beta
        x = x / scale
        return x

    def get_config(self):
        config = {"alpha": self.alpha,
                  "k": self.k,
                  "beta": self.beta,
                  "n": self.n}
        base_config = super(LRN, self).get_config()
        return dict(list(base_config.items()) + list(config.items()))


class PoolHelper(Layer):
    """
    Reconcile Keras and Caffe weights
    """

    def __init__(self, **kwargs):
        super(PoolHelper, self).__init__(**kwargs)
    
    def call(self, x, mask=None):
        return x[:,:,1:,1:]
    
    def get_config(self):
        config = {}
        base_config = super(PoolHelper, self).get_config()
        return dict(list(base_config.items()) + list(config.items()))
