# Supplementary material for: Pre-trained convolutional neural networks as feature extractors toward improved malaria parasite detection in thin blood smear images
Source: PeerJ. 2018 Apr 16;6:e4568. doi: 10.7717/peerj.4568 (PMC5907772; doi:10.7717/peerj.4568)
Supplement: Supplemental Information 1 [file peerj-06-4568-s001.zip › revised_code/custom_layers/__init__.py]

# Python Package
