# Supplementary material for: Pre-trained convolutional neural networks as feature extractors toward improved malaria parasite detection in thin blood smear images
Source: PeerJ. 2018 Apr 16;6:e4568. doi: 10.7717/peerj.4568 (PMC5907772; doi:10.7717/peerj.4568)
Supplement: Supplemental Information 1 [file peerj-06-4568-s001.zip › revised_code/evaluation.py]

#load libraries
import numpy as np
import matplotlib.pyplot as plt
import itertools

# Plotting the confusion matrix
def plot_confusion_matrix(cm, classes,
                          normalize=False, #if true all values in confusion matrix is between 0 and 1
                          title='Confusion matrix',
                          cmap=plt.cm.Blues):
    """
    This function prints and plots the confusion matrix.
    Normalization can be applied by setting `normalize=True`.
    """
    plt.imshow(cm, interpolation='nearest', cmap=cmap)
    plt.title(title)
    plt.colorbar()
    tick_marks = np.arange(len(classes))
    plt.xticks(tick_marks, classes, rotation=45)
    plt.yticks(tick_marks, classes)

    if normalize:
        cm = cm.astype('float') / cm.sum(axis=1)[:, np.newaxis]
        print("Normalized confusion matrix")
    else:
        print('Confusion matrix, without normalization')

    print(cm)
    thresh = cm.max() / 2.
    for i, j in itertools.product(range(cm.shape[0]), range(cm.shape[1])):
        plt.text(j, i, cm[i, j],
                 horizontalalignment="center",
                 color="white" if cm[i, j] > thresh else "black")
    plt.tight_layout()
    plt.ylabel('True label')
    plt.xlabel('Predicted label')
    
